# Supplementary material for: Mycobacterium appelbergii sp. nov., a Novel Species Isolated from a Drinking Water Fountain in a Rural Community
Source: Microorganisms. 2025 May 29;13(6):1259. doi: 10.3390/microorganisms13061259 (PMC12195061; doi:10.3390/microorganisms13061259)
Supplement: Supplementary file 1 [file microorganisms-13-01259-s001.zip]

Archive with 1 entries (1 files):
- microorganisms-3648450-supplementary.pdf
